# Supplementary material for: Improving the activity and thermostability of PETase from Ideonella sakaiensis through modulating its post-translational glycan modification
Source: Commun Biol. 2023 Jan 13;6:39. doi: 10.1038/s42003-023-04413-0 (PMC9839772; doi:10.1038/s42003-023-04413-0)
Supplement: Supplementary file 3 — supplementray data1 [file 42003_2023_4413_MOESM3_ESM.xlsx]

## Sheet: Data
Fig 1a
Tempreture (℃）	Relative activity (%)
30	28.1371	19.4652	31.5439
35	51.9847	58.3957	56.4445
40	64.2182	61.276	68.0276
45	82.3052	89.6453	84.0396
50	107.454	97.1093	95.4369
55	44.1491	50.622	58.5815
60	6.64326	6.08579	5.83802
Fig 1b
	Relative activity (%)
Time (h)	50℃		60℃		70℃
0	112.319	87.6832	96.2663	103.735	91.6445	108.354
0.5	105.792	135.708	23.7422	29.9785	0.76259	0.64791
1	108.852	119.304	16.3143	22.6097	0.49363	0.60457
1.5	96.1485	84.5706	16.5546	17.8048	0.37405	0.43071
2	90.4685	83.5644	19.476	19.5308	0.53363	0.33858
Fig 3a
		PET monomers released (mM)
	Time (h)	TPA	Error bar	MHET	Error bar
S	0	0.00444	0.00121	0.00311	0.000840043
S	1	0.00053197	0.000182646	0.00218	0.00035419
D	0	0.24917	0.00862	0.03856	0.00162
D	1	0.03671	0.00054904	0.01701	0.00134
D+Endo H	0	0.84266	0.02176	0.04694	0.00151
D+Endo H	1	0.31142	0.05127	0.09921	0.02871
Endo H+D	0	0.74806	0.13862	0.07389	0.01484
Endo H+D	1	0.33732	0.05025	0.4091	0.0383
D+PNGase F	0	0.38262	0.06908	0.09163	0.00603
D+PNGase F	1	0.07392	0.02265	0.05332	0.01124
Fig 3b
	Treatment time with Endo H (h)
Pre-incubation time (h)	0.5		1		1.5
0	0.87314	0.90605	0.58048	0.58421	0.62677	0.65381
0.5	0.47477	0.44436	0.54232	0.49767	0.50921	0.53066
1	0.35408	0.46719	0.37751	0.41092	0.39914	0.40187
1.5	0.29814	0.27303	0.21616	0.52384	0.35179	0.29669
2	0.42886	0.44118	0.48033	0.48759	0.46991	0.49756
Fig 4a
	IsPETase-Pp						IsPETase-Ec
	Relative activity (%)						Relative activity (%)
Time (h)	40℃		45℃		50℃		40℃		45℃		50℃
0	98.9534	101.047	98.9534	101.047	98.9534	101.047	104.48	95.5201	104.48	95.5201	104.48	95.5201
1	99.6362	95.7234	90.5395	109.317	82.1625	76.8092	31.2672	26.2888	18.2171	17.0678	35.456	35.7276
3	101.811	103.975	106.035	110.409	76.2665	94.1161	10.9345	17.0654	9.03721	6.96279	17.4196	16.5804
6	99.4712	107.848	69.4523	93.4792	51.0985	34.7646	5.28788	8.71212	5.59334	2.40666	8.02028	7.79725
9	106.686	97.1785	62.1608	47.9994	25.715	34.3154	0.35561	0.84439	1.17056	0.22944	0.58445	0.41555
12	107.129	127.479	57.9127	64.5662	34.3656	16.5802	N/A	N/A	N/A	N/A	N/A	N/A
Fig 5b
		PET monomers released (mM)
with Endo H	TPA	0.937452	1.01867
	MHET	0.221216	0.245522
without Endo H	TPA	0.00945286	0.009733
	MHET	N/A	N/A
Fig 5c
	Relative activity (%)
Time (h)	50℃		55℃		60℃		65℃		70℃
0	99.6871	100.313	99.6871	100.313	99.6871	100.313	93.869	106.131	93.869	106.131
3	97.3938	74.3622	101.271	83.1292	74.2299	79.6106	46.6992	57.1236	0.24218	0.22916
6	75.3103	16.8014	79.575	41.0192	83.1704	72.055	22.053	24.5083	0.29082	0.20985
9	75.7037	82.9968	80.2482	75.3594	68.2778	68.9959	19.8803	17.4217	0.42096	0.19843
12	62.3631	72.8238	69.877	87.3272	56.584	61.9548	7.24473	14.6281	0.2131	0.20794
Fig 6b
	Cumulative PET monomers released (mM)
Time (h)	50℃		55℃
0	N/A	N/A	N/A	N/A
12	20.2626	20.4955	21.6848	21.8905
24	40.4315	41.0538	49.7871	50.2475
36	71.0854	72.2516	89.8642	90.6771
48	94.0313	95.4479	110.858	111.897
60	102.71	104.239	115.428	116.523
